# Supplementary material for: Effect of Grain Boundary Characteristics on Mechanical Properties and Irradiation Response in 3C-SiC: A Molecular Dynamics Simulation Study
Source: Materials (Basel). 2025 Jul 29;18(15):3545. doi: 10.3390/ma18153545 (PMC12348254; doi:10.3390/ma18153545)
Supplement: Supplementary file 1 [file materials-18-03545-s001.zip]

Archive with 5 entries (5 files):
- in.cascade
- in.eng
- materials-3718811-supplementary.pdf
- SiC.tersoff.zbl
- SiC_2002.tersoff
