# Supplementary material for: Effect of Grain Boundary Characteristics on Mechanical Properties and Irradiation Response in 3C-SiC: A Molecular Dynamics Simulation Study
Source: Materials (Basel). 2025 Jul 29;18(15):3545. doi: 10.3390/ma18153545 (PMC12348254; doi:10.3390/ma18153545)
Supplement: Supplementary file 1 [file materials-18-03545-s001.zip › in.cascade]

clear
atom_modify map array
units                 metal
boundary              p p p
atom_style            atomic

variable	T equal 300
#variable	Thigh equal 300

variable	dt equal 0.001

newton on        

read_data          struc.lmp

#------------------potentials seting------------------------------
pair_style tersoff/zbl
pair_coeff * * SiC.tersoff.zbl C Si

velocity all create ${T} 2758482 dist gaussian
min_style             cg 
min_modify         dmax 0.01 line quadratic
minimize             1.0e-12 1.0e-12 10000 100000

thermo_style custom step time temp press etotal
thermo 1000
timestep          0.001

fix              1 all npt temp  ${T}   ${T}  0.1 iso 0 0 1
run              10000
unfix 1

reset_timestep 0

#----------------set  PKA------------------------------
variable        mSi equal 28.086000
variable        Ek   equal 8000   

group             PKA     id  640377
variable          vSi equal 138.9*sqrt(${Ek}/${mSi})    
#variable        theta1 equal   60
#variable        theta equal  ${theta1}*PI/180         
#variable        phi equal         7*PI/180

#variable vx equal ${vSi}*sin(v_phi)*cos(v_theta)
#variable vy equal ${vSi}*sin(v_phi)*sin(v_theta)
#variable vz equal ${vSi}*cos(v_phi)
variable        time equal time
variable        temp equal temp
velocity        PKA set 0 v_vSi 0 units box
#velocity all zero linear       # zero out the linear momentum of the center of mass
dump               1  all custom 300 dump.cascade id type x y z vx vy vz     
fix                    1   all  nve
fix                    2   all dt/reset 10 1.0E-8 1.0E-3 0.014 units box   
fix	              3   all ave/time ${T} 1 ${T} v_time v_temp file process.dat
run                  30000

unfix             1
unfix             2
unfix             3
undump                 1
write_data      ref.data
print             "The end"
clear   
#jump           in.tension          
