# Supplementary material for: Effect of Grain Boundary Characteristics on Mechanical Properties and Irradiation Response in 3C-SiC: A Molecular Dynamics Simulation Study
Source: Materials (Basel). 2025 Jul 29;18(15):3545. doi: 10.3390/ma18153545 (PMC12348254; doi:10.3390/ma18153545)
Supplement: Supplementary file 1 [file materials-18-03545-s001.zip › in.eng]

# LAMMPS Input File for Grain Boundaries 
# This file will generate a single Sigma5(100) STGB

# ---------- Setup Variables --------------------- 
variable        t equal 100
variable	thigh equal 3000
variable latparam equal 4.348 	
variable gbname index SiC_data
variable counter equal 0 			
variable inc equal "v_latparam/5"	

# -------- Grain1 ------------------------
# These variable can be hardwired as written or read into lammps via the command line
# at run time
variable 1x1 equal 1 
variable 1x2 equal -3 
variable 1x3 equal 0 
variable 1y1 equal 3 
variable 1y2 equal 1 
variable 1y3 equal 0 
variable 1z1 equal 0 
variable 1z2 equal 0 
variable 1z3 equal 1 

# -------- Grain2 ------------------------
variable 2x1 equal ${1x1}
variable 2x2 equal -1*${1x2}
variable 2x3 equal ${1x3}
variable 2y1 equal -1*${1y1}
variable 2y2 equal ${1y2}
variable 2y3 equal ${1y3}
variable 2z1 equal ${1z1}
variable 2z2 equal ${1z2}
variable 2z3 equal ${1z3}

# Insert x,y,z sizes in LU and calculate in Angstroms 
variable xsize1 equal "sqrt(v_1x1^2 + v_1x2^2 + v_1x3^2)" 
variable ysize1 equal "sqrt(v_1y1^2 + v_1y2^2 + v_1y3^2)"
variable zsize1 equal "sqrt(v_1z1^2 + v_1z2^2 + v_1z3^2)" 
variable xsize2 equal "sqrt(v_2x1^2 + v_2x2^2 + v_2x3^2)" 
variable ysize2 equal "sqrt(v_2y1^2 + v_2y2^2 + v_2y3^2)"
variable zsize2 equal "sqrt(v_2z1^2 + v_2z2^2 + v_2z3^2)" 

variable xsize equal ${xsize1}
variable zsize equal ${zsize1}
variable ysize equal ${ysize1}

variable xs equal 4		
variable ys equal 4   	
variable zs equal 5 		

# Determine number of increments for displacement grid in the in-plane GB directions
variable xinc equal floor(${xsize}*${latparam}/${inc})	
variable zinc equal floor(${zsize}*${latparam}/${inc})	

# The actual size of the simulation system
variable xlen equal ${xsize}*${xs}*${latparam}		
variable zlen equal ${zsize}*${zs}*${latparam}		
variable ylen1 equal -${ysize}*${ys}*${latparam}	        
variable ylen equal ${ysize}*${ys}*${latparam} 	              

# Implement overlap criterion 
variable overlapinc equal 6 

# ---------- Define loops for simulation --------------------- 
label loopa 
variable a loop ${xinc} 
variable tx equal "(v_a-1) / v_xinc * v_xsize" 

label loopb 
variable b loop ${zinc} 
variable tz equal "(v_b-1) / v_zinc * v_zsize" 

label loopc 
variable c loop ${overlapinc} 
variable overlapdist equal "(0.45 + 0.01 * (v_c-1))"

# ---------- Calculate counter and create data directory ---------------------
variable ctemp equal ${counter}+1 
variable counter equal ${ctemp} 
variable ctemp delete 
print "Counter: ${counter}" 	
print "${tx} {tz} {overlapdist}"
shell mkdir ${gbname} 		

# ---------- Initialize Simulation ---------------------
clear 
units metal 
dimension 3 
boundary p p p 
atom_style atomic

# ---------- Create Atomistic Structure --------------------- 
lattice custom ${latparam} &
a1 1.0 0.0 0.0 &
a2 0.0 1.0 0.0 &
a3 0.0 0.0 1.0 &
basis 0.0 0.0 0.0 &
basis 0.5 0.0 0.5 &
basis 0.0 0.5 0.5 &
basis 0.5 0.5 0.0 &
basis 0.25 0.25 0.25 &
basis 0.75 0.25 0.75 &
basis 0.25 0.75 0.75 &
basis 0.75 0.75 0.25 &
orient x ${1x1} ${1x2} ${1x3} orient y ${1y1} ${1y2} ${1y3} orient z ${1z1} ${1z2} ${1z3}

region box block 0 ${xlen}  ${ylen1} ${ylen} 0 ${zlen} units box
create_box 2 box 

mass            1 12.01
mass            2 28.09

region upper block INF INF  0.0   INF  INF  INF   units box
create_atoms 1 region upper basis 1 2   basis 2 2   basis 3 2  basis 4 2 &
                          basis 5 1   basis 6 1  basis 7 1   basis 8 1

# ---------- Create Atomistic Structure --------------------- 
lattice custom ${latparam} &
a1 1.0 0.0 0.0 &
a2 0.0 1.0 0.0 &
a3 0.0 0.0 1.0 &
basis 0.0 0.0 0.0 &
basis 0.5 0.0 0.5 &
basis 0.0 0.5 0.5 &
basis 0.5 0.5 0.0 &
basis 0.25 0.25 0.25 &
basis 0.75 0.25 0.75 &
basis 0.25 0.75 0.75 &
basis 0.75 0.75 0.25 &
orient x ${2x1} ${2x2} ${2x3} orient y ${2y1} ${2y2} ${2y3} orient z ${2z1} ${2z2} ${2z3}

region lower block INF INF  INF   0.0  INF  INF  units box 
create_atoms 2 region lower basis 1 2   basis 2 2   basis 3 2  basis 4 2 &
                          basis 5 1  basis 6 1   basis 7 1   basis 8 1

group upper region upper
group lower region lower
group whole union upper lower

# ---------- Define Interatomic Potential --------------------- 
pair_style  tersoff
pair_coeff * * _2002.tersoff  C Si

neighbor 2.0 bin 
neigh_modify	every 1 delay 0 check yes

# ---------- Displace atoms and delete overlapping atoms --------------------- 
displace_atoms upper move ${tx}   0  ${tz} units box		# displace (r-sutface)
delete_atoms overlap ${overlapdist} lower upper

# 1st equilibration run

fix		1 all nvt temp 1 ${thigh} 0.1 
thermo		5000
run		5000
unfix		1

fix		2 all nvt temp ${thigh} ${t}  0.1 
thermo		5000
run		20000
unfix		2

# ---------- Dump data into Data file ------------- 
shell cd SiC_data 
reset_timestep 0 
timestep 0.001

write_data ${counter}_${c}.data

run 0 
shell cd .. 

# ---------- End of loop structure ------------- 
label loopend 
next c
jump in.eng  loopc
variable c delete 
next b 
jump in.eng  loopb 
variable b delete 
next a 
jump in.eng  loopa 
print "All done"
