# Supplementary material for: Effect of Grain Boundary Characteristics on Mechanical Properties and Irradiation Response in 3C-SiC: A Molecular Dynamics Simulation Study
Source: Materials (Basel). 2025 Jul 29;18(15):3545. doi: 10.3390/ma18153545 (PMC12348254; doi:10.3390/ma18153545)
Supplement: Supplementary file 1 [file materials-18-03545-s001.zip › SiC_2002.tersoff]

# (2002)Parameters for Si-C interactions from CITATION DOI:10.1002/1521-3951(200211)234:2<522::AID-PSSB522>3.0.CO;2-Y
# This is the first multi-element Tersoff model
# Values are in LAMMPS "metal" units.

# e1 e2 e3 m   gamma lambda3  c      d       costheta0 n       beta      lambda2 B                  R                  D                   lambda1 A
  C  C  C  3.0 1.0   0.0      38049  4.3484 -0.57058   0.72751 1.5724e-7 2.2119  346.74             1.95               0.15                3.4879  1393.6
  Si Si Si 3.0 1.0   0.0      100390 16.217 -0.59825   0.78734 1.1e-6    1.7322  471.18             2.775              0.075               2.4799  1830.8
  C  Si Si 3.0 1.0   0.0      38049  4.3484 -0.57058   0.72751 1.5724e-7 1.97205 395.14508945028996 2.3254833665       0.120942598         2.9839  1597.3111406360376
  C  C  Si 3.0 1.0   0.0      38049  4.3484 -0.57058   0.0     0.0       0.0     0.0                2.3254833665       0.120942598         0.0     0.0
  C  Si C  3.0 1.0   0.0      38049  4.3484 -0.57058   0.0     0.0       0.0     0.0                1.95               0.15                0.0     0.0
  Si C  C  3.0 1.0   0.0      100390 16.217 -0.59825   0.78734 1.1e-6    1.97205 395.14508945028996 2.3254833665       0.120942598         2.9839  1597.3111406360376
  Si C  Si 3.0 1.0   0.0      100390 16.217 -0.59825   0.0     0.0       0.0     0.0                2.775              0.075               0.0     0.0
  Si Si C  3.0 1.0   0.0      100390 16.217 -0.59825   0.0     0.0       0.0     0.0                2.3254833665       0.120942598         0.0     0.0
